# Supplementary material for: Script Concordance Tests for Formative Clinical Reasoning and Problem-Solving Assessment in General Pediatrics
Source: MedEdPORTAL. 2022 Sep 20;18:11274. doi: 10.15766/mep_2374-8265.11274 (PMC9485313; doi:10.15766/mep_2374-8265.11274)
Supplement: Supplementary file 1 — SCTs Without Answers.docxSCTs With Expert Answers.pdfScoring Guide.docxScoring Spreadsheet.xslx [file mep_2374-8265.11274-s001.zip]

Archive with 5 entries (5 files):
- C. Scoring Guide.docx
- D. Scoring Spreadsheet.xlsx
- A. SCTs Without Answers.docx
- B. SCTs With Expert Answers.pdf
- Educational_Summary_Report_11274.pdf
