# Supplementary material for: Script Concordance Tests for Formative Clinical Reasoning and Problem-Solving Assessment in General Pediatrics
Source: MedEdPORTAL. 2022 Sep 20;18:11274. doi: 10.15766/mep_2374-8265.11274 (PMC9485313; doi:10.15766/mep_2374-8265.11274)
Supplement: Supplementary file 1 — SCTs Without Answers.docxSCTs With Expert Answers.pdfScoring Guide.docxScoring Spreadsheet.xslx [file mep_2374-8265.11274-s001.zip › D. Scoring Spreadsheet.xlsx]

## Sheet: Genetic Syndrome
Student Name	Q 1A	Score 1A	Q 1B	Score 1B	Q1C	Score 1C	Q 2A	Score 2A	Q 2B	Score 2B	Q 2C	Score 2C	Q 3A	Score 3A	Q 3B	Score 3B	Q 3C	Score 3C	% Score
		0.5		0.5		0.44955		0.5		0.44955		0.154083		0.5		0.475964		0.5	0.578106
		0.5		0.5		0.44955		0.5		0.44955		0.154083		0.5		0.475964		0.5	0.578106
		0.5		0.5		0.44955		0.5		0.44955		0.154083		0.5		0.475964		0.5	0.578106
		0.5		0.5		0.44955		0.5		0.44955		0.154083		0.5		0.475964		0.5	0.578106
		0.5		0.5		0.44955		0.5		0.44955		0.154083		0.5		0.475964		0.5	0.578106
		0.5		0.5		0.44955		0.5		0.44955		0.154083		0.5		0.475964		0.5	0.578106
		0.5		0.5		0.44955		0.5		0.44955		0.154083		0.5		0.475964		0.5	0.578106
		0.5		0.5		0.44955		0.5		0.44955		0.154083		0.5		0.475964		0.5	0.578106
		0.5		0.5		0.44955		0.5		0.44955		0.154083		0.5		0.475964		0.5	0.578106
		0.5		0.5		0.44955		0.5		0.44955		0.154083		0.5		0.475964		0.5	0.578106
		0.5		0.5		0.44955		0.5		0.44955		0.154083		0.5		0.475964		0.5	0.578106
		0.5		0.5		0.44955		0.5		0.44955		0.154083		0.5		0.475964		0.5	0.578106
		0.5		0.5		0.44955		0.5		0.44955		0.154083		0.5		0.475964		0.5	0.578106
		0.5		0.5		0.44955		0.5		0.44955		0.154083		0.5		0.475964		0.5	0.578106
		0.5		0.5		0.44955		0.5		0.44955		0.154083		0.5		0.475964		0.5	0.578106
		0.5		0.5		0.44955		0.5		0.44955		0.154083		0.5		0.475964		0.5	0.578106
		0.5		0.5		0.44955		0.5		0.44955		0.154083		0.5		0.475964		0.5	0.578106
		0.5		0.5		0.44955		0.5		0.44955		0.154083		0.5		0.475964		0.5	0.578106
		0.5		0.5		0.44955		0.5		0.44955		0.154083		0.5		0.475964		0.5	0.578106
		0.5		0.5		0.44955		0.5		0.44955		0.154083		0.5		0.475964		0.5	0.578106
		0.5		0.5		0.44955		0.5		0.44955		0.154083		0.5		0.475964		0.5	0.578106
		0.5		0.5		0.44955		0.5		0.44955		0.154083		0.5		0.475964		0.5	0.578106
		0.5		0.5		0.44955		0.5		0.44955		0.154083		0.5		0.475964		0.5	0.578106
		0.5		0.5		0.44955		0.5		0.44955		0.154083		0.5		0.475964		0.5	0.578106
		0.5		0.5		0.44955		0.5		0.44955		0.154083		0.5		0.475964		0.5	0.578106
		0.5		0.5		0.44955		0.5		0.44955		0.154083		0.5		0.475964		0.5	0.578106
		0.5		0.5		0.44955		0.5		0.44955		0.154083		0.5		0.475964		0.5	0.578106
		0.5		0.5		0.44955		0.5		0.44955		0.154083		0.5		0.475964		0.5	0.578106
		0.5		0.5		0.44955		0.5		0.44955		0.154083		0.5		0.475964		0.5	0.578106
		0.5		0.5		0.44955		0.5		0.44955		0.154083		0.5		0.475964		0.5	0.578106
		0.5		0.5		0.44955		0.5		0.44955		0.154083		0.5		0.475964		0.5	0.578106
		0.5		0.5		0.44955		0.5		0.44955		0.154083		0.5		0.475964		0.5	0.578106
		0.5		0.5		0.44955		0.5		0.44955		0.154083		0.5		0.475964		0.5	0.578106
		0.5		0.5		0.44955		0.5		0.44955		0.154083		0.5		0.475964		0.5	0.578106
		0.5		0.5		0.44955		0.5		0.44955		0.154083		0.5		0.475964		0.5	0.578106
		0.5		0.5		0.44955		0.5		0.44955		0.154083		0.5		0.475964		0.5	0.578106
		0.5		0.5		0.44955		0.5		0.44955		0.154083		0.5		0.475964		0.5	0.578106
		0.5		0.5		0.44955		0.5		0.44955		0.154083		0.5		0.475964		0.5	0.578106
		0.5		0.5		0.44955		0.5		0.44955		0.154083		0.5		0.475964		0.5	0.578106
		0.5		0.5		0.44955		0.5		0.44955		0.154083		0.5		0.475964		0.5	0.578106
		0.5		0.5		0.44955		0.5		0.44955		0.154083		0.5		0.475964		0.5	0.578106
		0.5		0.5		0.44955		0.5		0.44955		0.154083		0.5		0.475964		0.5	0.578106
		0.5		0.5		0.44955		0.5		0.44955		0.154083		0.5		0.475964		0.5	0.578106
		0.5		0.5		0.44955		0.5		0.44955		0.154083		0.5		0.475964		0.5	0.578106
		0.5		0.5		0.44955		0.5		0.44955		0.154083		0.5		0.475964		0.5	0.578106
		0.5		0.5		0.44955		0.5		0.44955		0.154083		0.5		0.475964		0.5	0.578106
		0.5		0.5		0.44955		0.5		0.44955		0.154083		0.5		0.475964		0.5	0.578106
		0.5		0.5		0.44955		0.5		0.44955		0.154083		0.5		0.475964		0.5	0.578106
		0.5		0.5		0.44955		0.5		0.44955		0.154083		0.5		0.475964		0.5	0.578106
		0.5		0.5		0.44955		0.5		0.44955		0.154083		0.5		0.475964		0.5	0.578106
		0.5		0.5		0.44955		0.5		0.44955		0.154083		0.5		0.475964		0.5	0.578106
		0.5		0.5		0.44955		0.5		0.44955		0.154083		0.5		0.475964		0.5	0.578106
		0.5		0.5		0.44955		0.5		0.44955		0.154083		0.5		0.475964		0.5	0.578106
		0.5		0.5		0.44955		0.5		0.44955		0.154083		0.5		0.475964		0.5	0.578106
		0.5		0.5		0.44955		0.5		0.44955		0.154083		0.5		0.475964		0.5	0.578106
		0.5		0.5		0.44955		0.5		0.44955		0.154083		0.5		0.475964		0.5	0.578106
		0.5		0.5		0.44955		0.5		0.44955		0.154083		0.5		0.475964		0.5	0.578106
		0.5		0.5		0.44955		0.5		0.44955		0.154083		0.5		0.475964		0.5	0.578106
		0.5		0.5		0.44955		0.5		0.44955		0.154083		0.5		0.475964		0.5	0.578106
		0.5		0.5		0.44955		0.5		0.44955		0.154083		0.5		0.475964		0.5	0.578106
		0.5		0.5		0.44955		0.5		0.44955		0.154083		0.5		0.475964		0.5	0.578106
		0.5		0.5		0.44955		0.5		0.44955		0.154083		0.5		0.475964		0.5	0.578106
		0.5		0.5		0.44955		0.5		0.44955		0.154083		0.5		0.475964		0.5	0.578106
		0.5		0.5		0.44955		0.5		0.44955		0.154083		0.5		0.475964		0.5	0.578106
		0.5		0.5		0.44955		0.5		0.44955		0.154083		0.5		0.475964		0.5	0.578106
		0.5		0.5		0.44955		0.5		0.44955		0.154083		0.5		0.475964		0.5	0.578106
		0.5		0.5		0.44955		0.5		0.44955		0.154083		0.5		0.475964		0.5	0.578106
		0.5		0.5		0.44955		0.5		0.44955		0.154083		0.5		0.475964		0.5	0.578106
		0.5		0.5		0.44955		0.5		0.44955		0.154083		0.5		0.475964		0.5	0.578106
		0.5		0.5		0.44955		0.5		0.44955		0.154083		0.5		0.475964		0.5	0.578106
		0.5		0.5		0.44955		0.5		0.44955		0.154083		0.5		0.475964		0.5	0.578106
		0.5		0.5		0.44955		0.5		0.44955		0.154083		0.5		0.475964		0.5	0.578106
		0.5		0.5		0.44955		0.5		0.44955		0.154083		0.5		0.475964		0.5	0.578106
		0.5		0.5		0.44955		0.5		0.44955		0.154083		0.5		0.475964		0.5	0.578106
		0.5		0.5		0.44955		0.5		0.44955		0.154083		0.5		0.475964		0.5	0.578106
		0.5		0.5		0.44955		0.5		0.44955		0.154083		0.5		0.475964		0.5	0.578106
		0.5		0.5		0.44955		0.5		0.44955		0.154083		0.5		0.475964		0.5	0.578106
		0.5		0.5		0.44955		0.5		0.44955		0.154083		0.5		0.475964		0.5	0.578106
		0.5		0.5		0.44955		0.5		0.44955		0.154083		0.5		0.475964		0.5	0.578106
		0.5		0.5		0.44955		0.5		0.44955		0.154083		0.5		0.475964		0.5	0.578106
		0.5		0.5		0.44955		0.5		0.44955		0.154083		0.5		0.475964		0.5	0.578106
		0.5		0.5		0.44955		0.5		0.44955		0.154083		0.5		0.475964		0.5	0.578106
		0.5		0.5		0.44955		0.5		0.44955		0.154083		0.5		0.475964		0.5	0.578106
		0.5		0.5		0.44955		0.5		0.44955		0.154083		0.5		0.475964		0.5	0.578106
		0.5		0.5		0.44955		0.5		0.44955		0.154083		0.5		0.475964		0.5	0.578106
		0.5		0.5		0.44955		0.5		0.44955		0.154083		0.5		0.475964		0.5	0.578106
		0.5		0.5		0.44955		0.5		0.44955		0.154083		0.5		0.475964		0.5	0.578106
		0.5		0.5		0.44955		0.5		0.44955		0.154083		0.5		0.475964		0.5	0.578106
		0.5		0.5		0.44955		0.5		0.44955		0.154083		0.5		0.475964		0.5	0.578106
		0.5		0.5		0.44955		0.5		0.44955		0.154083		0.5		0.475964		0.5	0.578106
		0.5		0.5		0.44955		0.5		0.44955		0.154083		0.5		0.475964		0.5	0.578106
		0.5		0.5		0.44955		0.5		0.44955		0.154083		0.5		0.475964		0.5	0.578106
		0.5		0.5		0.44955		0.5		0.44955		0.154083		0.5		0.475964		0.5	0.578106
		0.5		0.5		0.44955		0.5		0.44955		0.154083		0.5		0.475964		0.5	0.578106
Abs Dist	Q1a	Q1b	Q1c	Q2a	Q2b	Q2c	Q3a	Q3b	Q3c										Abs Dist
-1	1	1	0.0999001	1	0.999001	0.693374	1	0.0475964	1									AVG	0.578106
0	0.5	0.5	0.44955	0.5	0.44955	0.154083	0.5	0.475964	0.5									STDEVP	6.66134e-16
1	0	0	0.999001	0	0.0999001	1.00154	0	0.999524	0									VARP	4.43734e-31
Avg	1	1	-0.818182	1	0.818182	-0.181818	1	-0.909091	1	8.59852								MEDIAN	0.578106
																		Q1	0.578106
																		Q3	0.578106
																		IQR	0

## Sheet: Rash
Student Name	Q 1A	Score 1A	Q 1B	Score 1B	Q1C	Score 1C	Q 2A	Score 2A	Q 2B	Score 2B	Q 2C	Score 2C	Q 3A	Score 3A	Q 3B	Score 3B	Q 3C	Score 3C	% Score
		0.5		0.5		0.0833333		0.5		0.45		0.421053		0.266667		0.421053		0.352941	0.693311
		0.5		0.5		0.0833333		0.5		0.45		0.421053		0.266667		0.421053		0.352941	0.693311
		0.5		0.5		0.0833333		0.5		0.45		0.421053		0.266667		0.421053		0.352941	0.693311
		0.5		0.5		0.0833333		0.5		0.45		0.421053		0.266667		0.421053		0.352941	0.693311
		0.5		0.5		0.0833333		0.5		0.45		0.421053		0.266667		0.421053		0.352941	0.693311
		0.5		0.5		0.0833333		0.5		0.45		0.421053		0.266667		0.421053		0.352941	0.693311
		0.5		0.5		0.0833333		0.5		0.45		0.421053		0.266667		0.421053		0.352941	0.693311
		0.5		0.5		0.0833333		0.5		0.45		0.421053		0.266667		0.421053		0.352941	0.693311
		0.5		0.5		0.0833333		0.5		0.45		0.421053		0.266667		0.421053		0.352941	0.693311
		0.5		0.5		0.0833333		0.5		0.45		0.421053		0.266667		0.421053		0.352941	0.693311
		0.5		0.5		0.0833333		0.5		0.45		0.421053		0.266667		0.421053		0.352941	0.693311
		0.5		0.5		0.0833333		0.5		0.45		0.421053		0.266667		0.421053		0.352941	0.693311
		0.5		0.5		0.0833333		0.5		0.45		0.421053		0.266667		0.421053		0.352941	0.693311
		0.5		0.5		0.0833333		0.5		0.45		0.421053		0.266667		0.421053		0.352941	0.693311
		0.5		0.5		0.0833333		0.5		0.45		0.421053		0.266667		0.421053		0.352941	0.693311
		0.5		0.5		0.0833333		0.5		0.45		0.421053		0.266667		0.421053		0.352941	0.693311
		0.5		0.5		0.0833333		0.5		0.45		0.421053		0.266667		0.421053		0.352941	0.693311
		0.5		0.5		0.0833333		0.5		0.45		0.421053		0.266667		0.421053		0.352941	0.693311
		0.5		0.5		0.0833333		0.5		0.45		0.421053		0.266667		0.421053		0.352941	0.693311
		0.5		0.5		0.0833333		0.5		0.45		0.421053		0.266667		0.421053		0.352941	0.693311
		0.5		0.5		0.0833333		0.5		0.45		0.421053		0.266667		0.421053		0.352941	0.693311
		0.5		0.5		0.0833333		0.5		0.45		0.421053		0.266667		0.421053		0.352941	0.693311
		0.5		0.5		0.0833333		0.5		0.45		0.421053		0.266667		0.421053		0.352941	0.693311
		0.5		0.5		0.0833333		0.5		0.45		0.421053		0.266667		0.421053		0.352941	0.693311
		0.5		0.5		0.0833333		0.5		0.45		0.421053		0.266667		0.421053		0.352941	0.693311
		0.5		0.5		0.0833333		0.5		0.45		0.421053		0.266667		0.421053		0.352941	0.693311
		0.5		0.5		0.0833333		0.5		0.45		0.421053		0.266667		0.421053		0.352941	0.693311
		0.5		0.5		0.0833333		0.5		0.45		0.421053		0.266667		0.421053		0.352941	0.693311
		0.5		0.5		0.0833333		0.5		0.45		0.421053		0.266667		0.421053		0.352941	0.693311
		0.5		0.5		0.0833333		0.5		0.45		0.421053		0.266667		0.421053		0.352941	0.693311
		0.5		0.5		0.0833333		0.5		0.45		0.421053		0.266667		0.421053		0.352941	0.693311
		0.5		0.5		0.0833333		0.5		0.45		0.421053		0.266667		0.421053		0.352941	0.693311
		0.5		0.5		0.0833333		0.5		0.45		0.421053		0.266667		0.421053		0.352941	0.693311
		0.5		0.5		0.0833333		0.5		0.45		0.421053		0.266667		0.421053		0.352941	0.693311
		0.5		0.5		0.0833333		0.5		0.45		0.421053		0.266667		0.421053		0.352941	0.693311
		0.5		0.5		0.0833333		0.5		0.45		0.421053		0.266667		0.421053		0.352941	0.693311
		0.5		0.5		0.0833333		0.5		0.45		0.421053		0.266667		0.421053		0.352941	0.693311
		0.5		0.5		0.0833333		0.5		0.45		0.421053		0.266667		0.421053		0.352941	0.693311
		0.5		0.5		0.0833333		0.5		0.45		0.421053		0.266667		0.421053		0.352941	0.693311
		0.5		0.5		0.0833333		0.5		0.45		0.421053		0.266667		0.421053		0.352941	0.693311
		0.5		0.5		0.0833333		0.5		0.45		0.421053		0.266667		0.421053		0.352941	0.693311
		0.5		0.5		0.0833333		0.5		0.45		0.421053		0.266667		0.421053		0.352941	0.693311
		0.5		0.5		0.0833333		0.5		0.45		0.421053		0.266667		0.421053		0.352941	0.693311
		0.5		0.5		0.0833333		0.5		0.45		0.421053		0.266667		0.421053		0.352941	0.693311
		0.5		0.5		0.0833333		0.5		0.45		0.421053		0.266667		0.421053		0.352941	0.693311
		0.5		0.5		0.0833333		0.5		0.45		0.421053		0.266667		0.421053		0.352941	0.693311
		0.5		0.5		0.0833333		0.5		0.45		0.421053		0.266667		0.421053		0.352941	0.693311
		0.5		0.5		0.0833333		0.5		0.45		0.421053		0.266667		0.421053		0.352941	0.693311
		0.5		0.5		0.0833333		0.5		0.45		0.421053		0.266667		0.421053		0.352941	0.693311
		0.5		0.5		0.0833333		0.5		0.45		0.421053		0.266667		0.421053		0.352941	0.693311
		0.5		0.5		0.0833333		0.5		0.45		0.421053		0.266667		0.421053		0.352941	0.693311
		0.5		0.5		0.0833333		0.5		0.45		0.421053		0.266667		0.421053		0.352941	0.693311
		0.5		0.5		0.0833333		0.5		0.45		0.421053		0.266667		0.421053		0.352941	0.693311
		0.5		0.5		0.0833333		0.5		0.45		0.421053		0.266667		0.421053		0.352941	0.693311
		0.5		0.5		0.0833333		0.5		0.45		0.421053		0.266667		0.421053		0.352941	0.693311
		0.5		0.5		0.0833333		0.5		0.45		0.421053		0.266667		0.421053		0.352941	0.693311
		0.5		0.5		0.0833333		0.5		0.45		0.421053		0.266667		0.421053		0.352941	0.693311
		0.5		0.5		0.0833333		0.5		0.45		0.421053		0.266667		0.421053		0.352941	0.693311
		0.5		0.5		0.0833333		0.5		0.45		0.421053		0.266667		0.421053		0.352941	0.693311
		0.5		0.5		0.0833333		0.5		0.45		0.421053		0.266667		0.421053		0.352941	0.693311
		0.5		0.5		0.0833333		0.5		0.45		0.421053		0.266667		0.421053		0.352941	0.693311
		0.5		0.5		0.0833333		0.5		0.45		0.421053		0.266667		0.421053		0.352941	0.693311
		0.5		0.5		0.0833333		0.5		0.45		0.421053		0.266667		0.421053		0.352941	0.693311
		0.5		0.5		0.0833333		0.5		0.45		0.421053		0.266667		0.421053		0.352941	0.693311
		0.5		0.5		0.0833333		0.5		0.45		0.421053		0.266667		0.421053		0.352941	0.693311
		0.5		0.5		0.0833333		0.5		0.45		0.421053		0.266667		0.421053		0.352941	0.693311
		0.5		0.5		0.0833333		0.5		0.45		0.421053		0.266667		0.421053		0.352941	0.693311
		0.5		0.5		0.0833333		0.5		0.45		0.421053		0.266667		0.421053		0.352941	0.693311
		0.5		0.5		0.0833333		0.5		0.45		0.421053		0.266667		0.421053		0.352941	0.693311
		0.5		0.5		0.0833333		0.5		0.45		0.421053		0.266667		0.421053		0.352941	0.693311
		0.5		0.5		0.0833333		0.5		0.45		0.421053		0.266667		0.421053		0.352941	0.693311
		0.5		0.5		0.0833333		0.5		0.45		0.421053		0.266667		0.421053		0.352941	0.693311
		0.5		0.5		0.0833333		0.5		0.45		0.421053		0.266667		0.421053		0.352941	0.693311
		0.5		0.5		0.0833333		0.5		0.45		0.421053		0.266667		0.421053		0.352941	0.693311
		0.5		0.5		0.0833333		0.5		0.45		0.421053		0.266667		0.421053		0.352941	0.693311
Abs Dist	Q1a	Q1b	Q1c	Q2a	Q2b	Q2c	Q3a	Q3b	Q3c										Abs Dist
-1	1	1	0.833333	0	1	1	1	1	1									AVG	0.693311
0	0.5	0.5	0.0833333	0.5	0.45	0.421053	0.266667	0.421053	0.352941									STDEVP	8.88178e-16
1	0	0	1	1	0.1	0.157895	0.466667	0.157895	0.294118									VARP	7.88861e-31
Avg	1	1	-0.0909091	-1	0.818182	0.727273	0.363636	0.727273	0.545455	7.94009								MEDIAN	0.693311
																		Q1	0.693311
																		Q3	0.693311
																		IQR	0

## Sheet: Abdominal Mass
Student Name	Q 1A	Score 1A	Q 1B	Score 1B	Q1C	Score 1C	Q 2A	Score 2A	Q 2B	Score 2B	Q 2C	Score 2C	Q 3A	Score 3A	Q 3B	Score 3B	Q 3C	Score 3C	% Score
		0.444444		0.5		0.5		0.444444		0.5		0.333333		0.5		0.333333		0.5	0.609589
		0.444444		0.5		0.5		0.444444		0.5		0.333333		0.5		0.333333		0.5	0.609589
		0.444444		0.5		0.5		0.444444		0.5		0.333333		0.5		0.333333		0.5	0.609589
		0.444444		0.5		0.5		0.444444		0.5		0.333333		0.5		0.333333		0.5	0.609589
		0.444444		0.5		0.5		0.444444		0.5		0.333333		0.5		0.333333		0.5	0.609589
		0.444444		0.5		0.5		0.444444		0.5		0.333333		0.5		0.333333		0.5	0.609589
		0.444444		0.5		0.5		0.444444		0.5		0.333333		0.5		0.333333		0.5	0.609589
		0.444444		0.5		0.5		0.444444		0.5		0.333333		0.5		0.333333		0.5	0.609589
		0.444444		0.5		0.5		0.444444		0.5		0.333333		0.5		0.333333		0.5	0.609589
		0.444444		0.5		0.5		0.444444		0.5		0.333333		0.5		0.333333		0.5	0.609589
		0.444444		0.5		0.5		0.444444		0.5		0.333333		0.5		0.333333		0.5	0.609589
		0.444444		0.5		0.5		0.444444		0.5		0.333333		0.5		0.333333		0.5	0.609589
		0.444444		0.5		0.5		0.444444		0.5		0.333333		0.5		0.333333		0.5	0.609589
		0.444444		0.5		0.5		0.444444		0.5		0.333333		0.5		0.333333		0.5	0.609589
		0.444444		0.5		0.5		0.444444		0.5		0.333333		0.5		0.333333		0.5	0.609589
		0.444444		0.5		0.5		0.444444		0.5		0.333333		0.5		0.333333		0.5	0.609589
		0.444444		0.5		0.5		0.444444		0.5		0.333333		0.5		0.333333		0.5	0.609589
		0.444444		0.5		0.5		0.444444		0.5		0.333333		0.5		0.333333		0.5	0.609589
		0.444444		0.5		0.5		0.444444		0.5		0.333333		0.5		0.333333		0.5	0.609589
		0.444444		0.5		0.5		0.444444		0.5		0.333333		0.5		0.333333		0.5	0.609589
		0.444444		0.5		0.5		0.444444		0.5		0.333333		0.5		0.333333		0.5	0.609589
		0.444444		0.5		0.5		0.444444		0.5		0.333333		0.5		0.333333		0.5	0.609589
		0.444444		0.5		0.5		0.444444		0.5		0.333333		0.5		0.333333		0.5	0.609589
		0.444444		0.5		0.5		0.444444		0.5		0.333333		0.5		0.333333		0.5	0.609589
		0.444444		0.5		0.5		0.444444		0.5		0.333333		0.5		0.333333		0.5	0.609589
		0.444444		0.5		0.5		0.444444		0.5		0.333333		0.5		0.333333		0.5	0.609589
		0.444444		0.5		0.5		0.444444		0.5		0.333333		0.5		0.333333		0.5	0.609589
		0.444444		0.5		0.5		0.444444		0.5		0.333333		0.5		0.333333		0.5	0.609589
		0.444444		0.5		0.5		0.444444		0.5		0.333333		0.5		0.333333		0.5	0.609589
		0.444444		0.5		0.5		0.444444		0.5		0.333333		0.5		0.333333		0.5	0.609589
		0.444444		0.5		0.5		0.444444		0.5		0.333333		0.5		0.333333		0.5	0.609589
		0.444444		0.5		0.5		0.444444		0.5		0.333333		0.5		0.333333		0.5	0.609589
		0.444444		0.5		0.5		0.444444		0.5		0.333333		0.5		0.333333		0.5	0.609589
		0.444444		0.5		0.5		0.444444		0.5		0.333333		0.5		0.333333		0.5	0.609589
		0.444444		0.5		0.5		0.444444		0.5		0.333333		0.5		0.333333		0.5	0.609589
		0.444444		0.5		0.5		0.444444		0.5		0.333333		0.5		0.333333		0.5	0.609589
		0.444444		0.5		0.5		0.444444		0.5		0.333333		0.5		0.333333		0.5	0.609589
		0.444444		0.5		0.5		0.444444		0.5		0.333333		0.5		0.333333		0.5	0.609589
		0.444444		0.5		0.5		0.444444		0.5		0.333333		0.5		0.333333		0.5	0.609589
		0.444444		0.5		0.5		0.444444		0.5		0.333333		0.5		0.333333		0.5	0.609589
		0.444444		0.5		0.5		0.444444		0.5		0.333333		0.5		0.333333		0.5	0.609589
		0.444444		0.5		0.5		0.444444		0.5		0.333333		0.5		0.333333		0.5	0.609589
		0.444444		0.5		0.5		0.444444		0.5		0.333333		0.5		0.333333		0.5	0.609589
		0.444444		0.5		0.5		0.444444		0.5		0.333333		0.5		0.333333		0.5	0.609589
		0.444444		0.5		0.5		0.444444		0.5		0.333333		0.5		0.333333		0.5	0.609589
		0.444444		0.5		0.5		0.444444		0.5		0.333333		0.5		0.333333		0.5	0.609589
		0.444444		0.5		0.5		0.444444		0.5		0.333333		0.5		0.333333		0.5	0.609589
		0.444444		0.5		0.5		0.444444		0.5		0.333333		0.5		0.333333		0.5	0.609589
		0.444444		0.5		0.5		0.444444		0.5		0.333333		0.5		0.333333		0.5	0.609589
		0.444444		0.5		0.5		0.444444		0.5		0.333333		0.5		0.333333		0.5	0.609589
		0.444444		0.5		0.5		0.444444		0.5		0.333333		0.5		0.333333		0.5	0.609589
		0.444444		0.5		0.5		0.444444		0.5		0.333333		0.5		0.333333		0.5	0.609589
		0.444444		0.5		0.5		0.444444		0.5		0.333333		0.5		0.333333		0.5	0.609589
		0.444444		0.5		0.5		0.444444		0.5		0.333333		0.5		0.333333		0.5	0.609589
		0.444444		0.5		0.5		0.444444		0.5		0.333333		0.5		0.333333		0.5	0.609589
		0.444444		0.5		0.5		0.444444		0.5		0.333333		0.5		0.333333		0.5	0.609589
		0.444444		0.5		0.5		0.444444		0.5		0.333333		0.5		0.333333		0.5	0.609589
		0.444444		0.5		0.5		0.444444		0.5		0.333333		0.5		0.333333		0.5	0.609589
		0.444444		0.5		0.5		0.444444		0.5		0.333333		0.5		0.333333		0.5	0.609589
		0.444444		0.5		0.5		0.444444		0.5		0.333333		0.5		0.333333		0.5	0.609589
		0.444444		0.5		0.5		0.444444		0.5		0.333333		0.5		0.333333		0.5	0.609589
		0.444444		0.5		0.5		0.444444		0.5		0.333333		0.5		0.333333		0.5	0.609589
		0.444444		0.5		0.5		0.444444		0.5		0.333333		0.5		0.333333		0.5	0.609589
		0.444444		0.5		0.5		0.444444		0.5		0.333333		0.5		0.333333		0.5	0.609589
Abs Dist	Q1a	Q1b	Q1c	Q2a	Q2b	Q2c	Q3a	Q3b	Q3c										Abs Dist
-1	1	1	1	1	1	0.333333	1	0.333333	1									AVG	0.609589
0	0.444444	0.5	0.5	0.444444	0.5	0.333333	0.5	0.333333	0.5									STDEVP	3.33067e-16
1	0.111111	0	0	0.111111	0	1	0	1	0									VARP	1.10934e-31
Avg	0.8	1	1	0.8	1	-0.5	1	-0.5	1	8.11111								MEDIAN	0.609589
																		Q1	0.609589
																		Q3	0.609589
																		IQR	0

## Sheet: Diarrhea
Student Name	Q 1A	Score 1A	Q 1B	Score 1B	Q1C	Score 1C	Q 2A	Score 2A	Q 2B	Score 2B	Q 2C	Score 2C	Q 3A	Score 3A	Q 3B	Score 3B	Q 3C	Score 3C	% Score
		0.473684		0.473684		0.5		0.375		0.5		0.5		0		0.5		0.473684	0.605666
		0.473684		0.473684		0.5		0.375		0.5		0.5		0		0.5		0.473684	0.605666
		0.473684		0.473684		0.5		0.375		0.5		0.5		0		0.5		0.473684	0.605666
		0.473684		0.473684		0.5		0.375		0.5		0.5		0		0.5		0.473684	0.605666
		0.473684		0.473684		0.5		0.375		0.5		0.5		0		0.5		0.473684	0.605666
		0.473684		0.473684		0.5		0.375		0.5		0.5		0		0.5		0.473684	0.605666
		0.473684		0.473684		0.5		0.375		0.5		0.5		0		0.5		0.473684	0.605666
		0.473684		0.473684		0.5		0.375		0.5		0.5		0		0.5		0.473684	0.605666
		0.473684		0.473684		0.5		0.375		0.5		0.5		0		0.5		0.473684	0.605666
		0.473684		0.473684		0.5		0.375		0.5		0.5		0		0.5		0.473684	0.605666
		0.473684		0.473684		0.5		0.375		0.5		0.5		0		0.5		0.473684	0.605666
		0.473684		0.473684		0.5		0.375		0.5		0.5		0		0.5		0.473684	0.605666
		0.473684		0.473684		0.5		0.375		0.5		0.5		0		0.5		0.473684	0.605666
		0.473684		0.473684		0.5		0.375		0.5		0.5		0		0.5		0.473684	0.605666
		0.473684		0.473684		0.5		0.375		0.5		0.5		0		0.5		0.473684	0.605666
		0.473684		0.473684		0.5		0.375		0.5		0.5		0		0.5		0.473684	0.605666
		0.473684		0.473684		0.5		0.375		0.5		0.5		0		0.5		0.473684	0.605666
		0.473684		0.473684		0.5		0.375		0.5		0.5		0		0.5		0.473684	0.605666
		0.473684		0.473684		0.5		0.375		0.5		0.5		0		0.5		0.473684	0.605666
		0.473684		0.473684		0.5		0.375		0.5		0.5		0		0.5		0.473684	0.605666
		0.473684		0.473684		0.5		0.375		0.5		0.5		0		0.5		0.473684	0.605666
		0.473684		0.473684		0.5		0.375		0.5		0.5		0		0.5		0.473684	0.605666
		0.473684		0.473684		0.5		0.375		0.5		0.5		0		0.5		0.473684	0.605666
		0.473684		0.473684		0.5		0.375		0.5		0.5		0		0.5		0.473684	0.605666
		0.473684		0.473684		0.5		0.375		0.5		0.5		0		0.5		0.473684	0.605666
		0.473684		0.473684		0.5		0.375		0.5		0.5		0		0.5		0.473684	0.605666
		0.473684		0.473684		0.5		0.375		0.5		0.5		0		0.5		0.473684	0.605666
		0.473684		0.473684		0.5		0.375		0.5		0.5		0		0.5		0.473684	0.605666
		0.473684		0.473684		0.5		0.375		0.5		0.5		0		0.5		0.473684	0.605666
		0.473684		0.473684		0.5		0.375		0.5		0.5		0		0.5		0.473684	0.605666
		0.473684		0.473684		0.5		0.375		0.5		0.5		0		0.5		0.473684	0.605666
		0.473684		0.473684		0.5		0.375		0.5		0.5		0		0.5		0.473684	0.605666
		0.473684		0.473684		0.5		0.375		0.5		0.5		0		0.5		0.473684	0.605666
		0.473684		0.473684		0.5		0.375		0.5		0.5		0		0.5		0.473684	0.605666
		0.473684		0.473684		0.5		0.375		0.5		0.5		0		0.5		0.473684	0.605666
		0.473684		0.473684		0.5		0.375		0.5		0.5		0		0.5		0.473684	0.605666
		0.473684		0.473684		0.5		0.375		0.5		0.5		0		0.5		0.473684	0.605666
		0.473684		0.473684		0.5		0.375		0.5		0.5		0		0.5		0.473684	0.605666
		0.473684		0.473684		0.5		0.375		0.5		0.5		0		1		1	0.486217
		0.473684		0.473684		0.5		0.375		0.5		0.5		0		0.5		0.473684	0.605666
		0.473684		0.473684		0.5		0.375		0.5		0.5		0		0.5		0.473684	0.605666
		0.473684		0.473684		0.5		0.375		0.5		0.5		0		0.5		0.473684	0.605666
		0.473684		0.473684		0.5		0.375		0.5		0.5		0		0.5		0.473684	0.605666
		0.473684		0.473684		0.5		0.375		0.5		0.5		0		0.5		0.473684	0.605666
		0.473684		0.473684		0.5		0.375		0.5		0.5		0		0.5		0.473684	0.605666
		0.473684		0.473684		0.5		0.375		0.5		0.5		0		0.5		0.473684	0.605666
		0.473684		0.473684		0.5		0.375		0.5		0.5		0		0.5		0.473684	0.605666
		0.473684		0.473684		0.5		0.375		0.5		0.5		0		0.5		0.473684	0.605666
		0.473684		0.473684		0.5		0.375		0.5		0.5		0		0.5		0.473684	0.605666
		0.473684		0.473684		0.5		0.375		0.5		0.5		0		0.5		0.473684	0.605666
		0.473684		0.473684		0.5		0.375		0.5		0.5		0		0.5		0.473684	0.605666
		0.473684		0.473684		0.5		0.375		0.5		0.5		0		0.5		0.473684	0.605666
		0.473684		0.473684		0.5		0.375		0.5		0.5		0		0.5		0.473684	0.605666
		0.473684		0.473684		0.5		0.375		0.5		0.5		0		0.5		0.473684	0.605666
		0.473684		0.473684		0.5		0.375		0.5		0.5		0		0.5		0.473684	0.605666
		0.473684		0.473684		0.5		0.375		0.5		0.5		0		0.5		0.473684	0.605666
		0.473684		0.473684		0.5		0.375		0.5		0.5		0		0.5		0.473684	0.605666
		0.473684		0.473684		0.5		0.375		0.5		0.5		0		0.5		0.473684	0.605666
		0.473684		0.473684		0.5		0.375		0.5		0.5		0		0.5		0.473684	0.605666
		0.473684		0.473684		0.5		0.375		0.5		0.5		0		0.5		0.473684	0.605666
		0.473684		0.473684		0.5		0.375		0.5		0.5		0		0.5		0.473684	0.605666
		0.473684		0.473684		0.5		0.375		0.5		0.5		0		0.5		0.473684	0.605666
Abs Dist	Q1a	Q1b	Q1c	Q2a	Q2b	Q2c	Q3a	Q3b	Q3c											Abs Dist
-1	1	1	0	1	1	1	1	1	0.0526316										AVG	0.60374
0	0.473684	0.473684	0.5	0.375	0.5	0.5	0	0.5	0.473684										STDEVP	0.0150472
1	0.0526316	0.0526316	1	0.25	0	0	1	0	1										VARP	0.000226417
Avg	0.9	0.9	-1	0.6	1	1	0	1	-0.9	8.59211									MEDIAN	0.605666
																			Q1	0.605666
																			Q3	0.605666
																			IQR	0

## Sheet: Lymphadenopathy
Student Name	Q 1A	Score 1A	Q 1B	Score 1B	Q1C	Score 1C	Q 2A	Score 2A	Q 2B	Score 2B	Q 2C	Score 2C	Q 3A	Score 3A	Q 3B	Score 3B	Q 3C	Score 3C	% Score
		0.5		0.6		0.5		0.473684		0.166667		0.444444		0.473684		0.166667		0.444444	0.646593
		0.5		0.6		0.5		0.473684		0.166667		0.444444		0.473684		0.166667		0.444444	0.646593
		0.5		0.6		0.5		0.473684		0.166667		0.444444		0.473684		0.166667		0.444444	0.646593
		0.5		0.6		0.5		0.473684		0.166667		0.444444		0.473684		0.166667		0.444444	0.646593
		0.5		0.6		0.5		0.473684		0.166667		0.444444		0.473684		0.166667		0.444444	0.646593
		0.5		0.6		0.5		0.473684		0.166667		0.444444		0.473684		0.166667		0.444444	0.646593
		0.5		0.6		0.5		0.473684		0.166667		0.444444		0.473684		0.166667		0.444444	0.646593
		0.5		0.6		0.5		0.473684		0.166667		0.444444		0.473684		0.166667		0.444444	0.646593
		0.5		0.6		0.5		0.473684		0.166667		0.444444		0.473684		0.166667		0.444444	0.646593
		0.5		0.6		0.5		0.473684		0.166667		0.444444		0.473684		0.166667		0.444444	0.646593
		0.5		0.6		0.5		0.473684		0.166667		0.444444		0.473684		0.166667		0.444444	0.646593
		0.5		0.6		0.5		0.473684		0.166667		0.444444		0.473684		0.166667		0.444444	0.646593
		0.5		0.6		0.5		0.473684		0.166667		0.444444		0.473684		0.166667		0.444444	0.646593
		0.5		0.6		0.5		0.473684		0.166667		0.444444		0.473684		0.166667		0.444444	0.646593
		0.5		0.6		0.5		0.473684		0.166667		0.444444		0.473684		0.166667		0.444444	0.646593
		0.5		0.6		0.5		0.473684		0.166667		0.444444		0.473684		0.166667		0.444444	0.646593
		0.5		0.6		0.5		0.473684		0.166667		0.444444		0.473684		0.166667		0.444444	0.646593
		0.5		0.6		0.5		0.473684		0.166667		0.444444		0.473684		0.166667		0.444444	0.646593
		0.5		0.6		0.5		0.473684		0.166667		0.444444		0.473684		0.166667		0.444444	0.646593
		0.5		0.6		0.5		0.473684		0.166667		0.444444		0.473684		0.166667		0.444444	0.646593
		0.5		0.6		0.5		0.473684		0.166667		0.444444		0.473684		0.166667		0.444444	0.646593
		0.5		0.6		0.5		0.473684		0.166667		0.444444		0.473684		0.166667		0.444444	0.646593
		0.5		0.6		0.5		0.473684		0.166667		0.444444		0.473684		0.166667		0.444444	0.646593
		0.5		0.6		0.5		0.473684		0.166667		0.444444		0.473684		0.166667		0.444444	0.646593
		0.5		0.6		0.5		0.473684		0.166667		0.444444		0.473684		0.166667		0.444444	0.646593
		0.5		0.6		0.5		0.473684		0.166667		0.444444		0.473684		0.166667		0.444444	0.646593
		0.5		0.6		0.5		0.473684		0.166667		0.444444		0.473684		0.166667		0.444444	0.646593
		0.5		0.6		0.5		0.473684		0.166667		0.444444		0.473684		0.166667		0.444444	0.646593
		0.5		0.6		0.5		0.473684		0.166667		0.444444		0.473684		0.166667		0.444444	0.646593
		0.5		0.6		0.5		0.473684		0.166667		0.444444		0.473684		0.166667		0.444444	0.646593
		0.5		0.6		0.5		0.473684		0.166667		0.444444		0.473684		0.166667		0.444444	0.646593
		0.5		0.6		0.5		0.473684		0.166667		0.444444		0.473684		0.166667		0.444444	0.646593
		0.5		0.6		0.5		0.473684		0.166667		0.444444		0.473684		0.166667		0.444444	0.646593
		0.5		0.6		0.5		0.473684		0.166667		0.444444		0.473684		0.166667		0.444444	0.646593
		0.5		0.6		0.5		0.473684		0.166667		0.444444		0.473684		0.166667		0.444444	0.646593
		0.5		0.6		0.5		0.473684		0.166667		0.444444		0.473684		0.166667		0.444444	0.646593
		0.5		0.6		0.5		0.473684		0.166667		0.444444		0.473684		0.166667		0.444444	0.646593
		0.5		0.6		0.5		0.473684		0.166667		0.444444		0.473684		0.166667		0.444444	0.646593
		0.5		0.6		0.5		0.473684		0.166667		0.444444		0.473684		0.166667		0.444444	0.646593
		0.5		0.6		0.5		0.473684		0.166667		0.444444		0.473684		0.166667		0.444444	0.646593
		0.5		0.6		0.5		0.473684		0.166667		0.444444		0.473684		0.166667		0.444444	0.646593
		0.5		0.6		0.5		0.473684		0.166667		0.444444		0.473684		0.166667		0.444444	0.646593
		0.5		0.6		0.5		0.473684		0.166667		0.444444		0.473684		0.166667		0.444444	0.646593
		0.5		0.6		0.5		0.473684		0.166667		0.444444		0.473684		0.166667		0.444444	0.646593
		0.5		0.6		0.5		0.473684		0.166667		0.444444		0.473684		0.166667		0.444444	0.646593
		0.5		0.6		0.5		0.473684		0.166667		0.444444		0.473684		0.166667		0.444444	0.646593
		0.5		0.6		0.5		0.473684		0.166667		0.444444		0.473684		0.166667		0.444444	0.646593
		0.5		0.6		0.5		0.473684		0.166667		0.444444		0.473684		0.166667		0.444444	0.646593
		0.5		0.6		0.5		0.473684		0.166667		0.444444		0.473684		0.166667		0.444444	0.646593
		0.5		0.6		0.5		0.473684		0.166667		0.444444		0.473684		0.166667		0.444444	0.646593
		0.5		0.6		0.5		0.473684		0.166667		0.444444		0.473684		0.166667		0.444444	0.646593
		0.5		0.6		0.5		0.473684		0.166667		0.444444		0.473684		0.166667		0.444444	0.646593
		0.5		0.6		0.5		0.473684		0.166667		0.444444		0.473684		0.166667		0.444444	0.646593
		0.5		0.6		0.5		0.473684		0.166667		0.444444		0.473684		0.166667		0.444444	0.646593
		0.5		0.6		0.5		0.473684		0.166667		0.444444		0.473684		0.166667		0.444444	0.646593
		0.5		0.6		0.5		0.473684		0.166667		0.444444		0.473684		0.166667		0.444444	0.646593
		0.5		0.6		0.5		0.473684		0.166667		0.444444		0.473684		0.166667		0.444444	0.646593
Abs Dist	Q1a	Q1b	Q1c	Q2a	Q2b	Q2c	Q3a	Q3b	Q3c
-1	1	0.25	1	1	1	0.111111	1	0.666667	1										Abs Dist
0	0.5	0.6	0.5	0.473684	0.166667	0.444444	0.473684	0.166667	0.444444									AVG	0.646593
1	0	1	0	0.0526316	0.666667	1	0.0526316	1	0.111111									STDEVP	2.22045e-16
Avg	1	-0.6	1	0.9	0.2	-0.8	0.9	-0.2	0.8	8.08918								VARP	4.93038e-32
																		MEDIAN	0.646593
																		Q1	0.646593
																		Q3	0.646593
																		IQR	0

## Sheet: Otalgia
Student Name	Q 1A	Score 1A	Q 1B	Score 1B	Q1C	Score 1C	Q 2A	Score 2A	Q 2B	Score 2B	Q 2C	Score 2C	Q 3A	Score 3A	Q 3B	Score 3B	Q 3C	Score 3C	% Score
		0.444444		0.473684		0.5		0.5		0.444444		0.5		0.5		0.5		0.333333	0.572474
		0.444444		0.473684		0.5		0.5		0.444444		0.5		0.5		0.5		0.333333	0.572474
		0.444444		0.473684		0.5		0.5		0.444444		0.5		0.5		0.5		0.333333	0.572474
		0.444444		0.473684		0.5		0.5		0.444444		0.5		0.5		0.5		0.333333	0.572474
		0.444444		0.473684		0.5		0.5		0.444444		0.5		0.5		0.5		0.333333	0.572474
		0.444444		0.473684		0.5		0.5		0.444444		0.5		0.5		0.5		0.333333	0.572474
		0.444444		0.473684		0.5		0.5		0.444444		0.5		0.5		0.5		0.333333	0.572474
		0.444444		0.473684		0.5		0.5		0.444444		0.5		0.5		0.5		0.333333	0.572474
		0.444444		0.473684		0.5		0.5		0.444444		0.5		0.5		0.5		0.333333	0.572474
		0.444444		0.473684		0.5		0.5		0.444444		0.5		0.5		0.5		0.333333	0.572474
		0.444444		0.473684		0.5		0.5		0.444444		0.5		0.5		0.5		0.333333	0.572474
		0.444444		0.473684		0.5		0.5		0.444444		0.5		0.5		0.5		0.333333	0.572474
		0.444444		0.473684		0.5		0.5		0.444444		0.5		0.5		0.5		0.333333	0.572474
		0.444444		0.473684		0.5		0.5		0.444444		0.5		0.5		0.5		0.333333	0.572474
		0.444444		0.473684		0.5		0.5		0.444444		0.5		0.5		0.5		0.333333	0.572474
		0.444444		0.473684		0.5		0.5		0.444444		0.5		0.5		0.5		0.333333	0.572474
		0.444444		0.473684		0.5		0.5		0.444444		0.5		0.5		0.5		0.333333	0.572474
		0.444444		0.473684		0.5		0.5		0.444444		0.5		0.5		0.5		0.333333	0.572474
		0.444444		0.473684		0.5		0.5		0.444444		0.5		0.5		0.5		0.333333	0.572474
		0.444444		0.473684		0.5		0.5		0.444444		0.5		0.5		0.5		0.333333	0.572474
		0.444444		0.473684		0.5		0.5		0.444444		0.5		0.5		0.5		0.333333	0.572474
		0.444444		0.473684		0.5		0.5		0.444444		0.5		0.5		0.5		0.333333	0.572474
		0.444444		0.473684		0.5		0.5		0.444444		0.5		0.5		0.5		0.333333	0.572474
		0.444444		0.473684		0.5		0.5		0.444444		0.5		0.5		0.5		0.333333	0.572474
		0.444444		0.473684		0.5		0.5		0.444444		0.5		0.5		0.5		0.333333	0.572474
		0.444444		0.473684		0.5		0.5		0.444444		0.5		0.5		0.5		0.333333	0.572474
		0.444444		0.473684		0.5		0.5		0.444444		0.5		0.5		0.5		0.333333	0.572474
		0.444444		0.473684		0.5		0.5		0.444444		0.5		0.5		0.5		0.333333	0.572474
		0.444444		0.473684		0.5		0.5		0.444444		0.5		0.5		0.5		0.333333	0.572474
		0.444444		0.473684		0.5		0.5		0.444444		0.5		0.5		0.5		0.333333	0.572474
		0.444444		0.473684		0.5		0.5		0.444444		0.5		0.5		0.5		0.333333	0.572474
		0.444444		0.473684		0.5		0.5		0.444444		0.5		0.5		0.5		0.333333	0.572474
		0.444444		0.473684		0.5		0.5		0.444444		0.5		0.5		0.5		0.333333	0.572474
		0.444444		0.473684		0.5		0.5		0.444444		0.5		0.5		0.5		0.333333	0.572474
		0.444444		0.473684		0.5		0.5		0.444444		0.5		0.5		0.5		0.333333	0.572474
		0.444444		0.473684		0.5		0.5		0.444444		0.5		0.5		0.5		0.333333	0.572474
		0.444444		0.473684		0.5		0.5		0.444444		0.5		0.5		0.5		0.333333	0.572474
		0.444444		0.473684		0.5		0.5		0.444444		0.5		0.5		0.5		0.333333	0.572474
		0.444444		0.473684		0.5		0.5		0.444444		0.5		0.5		0.5		0.333333	0.572474
		0.444444		0.473684		0.5		0.5		0.444444		0.5		0.5		0.5		0.333333	0.572474
		0.444444		0.473684		0.5		0.5		0.444444		0.5		0.5		0.5		0.333333	0.572474
		0.444444		0.473684		0.5		0.5		0.444444		0.5		0.5		0.5		0.333333	0.572474
		0.444444		0.473684		0.5		0.5		0.444444		0.5		0.5		0.5		0.333333	0.572474
		0.444444		0.473684		0.5		0.5		0.444444		0.5		0.5		0.5		0.333333	0.572474
		0.444444		0.473684		0.5		0.5		0.444444		0.5		0.5		0.5		0.333333	0.572474
		0.444444		0.473684		0.5		0.5		0.444444		0.5		0.5		0.5		0.333333	0.572474
		0.444444		0.473684		0.5		0.5		0.444444		0.5		0.5		0.5		0.333333	0.572474
		0.444444		0.473684		0.5		0.5		0.444444		0.5		0.5		0.5		0.333333	0.572474
		0.444444		0.473684		0.5		0.5		0.444444		0.5		0.5		0.5		0.333333	0.572474
		0.444444		0.473684		0.5		0.5		0.444444		0.5		0.5		0.5		0.333333	0.572474
		0.444444		0.473684		0.5		0.5		0.444444		0.5		0.5		0.5		0.333333	0.572474
		0.444444		0.473684		0.5		0.5		0.444444		0.5		0.5		0.5		0.333333	0.572474
		0.444444		0.473684		0.5		0.5		0.444444		0.5		0.5		0.5		0.333333	0.572474
																			Abs Dist
Abs Dist	Q1a	Q1b	Q1c	Q2a	Q2b	Q2c	Q3a	Q3b	Q3c									AVG	0.572474
-1	1	0.0526316	0	0	0.111111	1	0	1	0.333333									STDEVP	6.66134e-16
0	0.444444	0.473684	0.5	0.5	0.444444	0.5	0.5	0.5	0.333333									VARP	4.43734e-31
1	0.111111	1	1	1	1	0	1	0	1									MEDIAN	0.572474
Avg	0.8	-0.9	-1	-1	-0.8	1	-1	1	-0.5	8.39181								Q1	0.572474
																		Q3	0.572474
																		IQR	0

## Sheet: Vomiting
Student Name	Q 1A	Score 1A	Q 1B	Score 1B	Q1C	Score 1C	Q 2A	Score 2A	Q 2B	Score 2B	Q 2C	Score 2C	Q 3A	Score 3A	Q 3B	Score 3B	Q 3C	Score 3C	% Score
		0.5		0.47619		0.3125		0.0833333		0.388889		0.5		0.214286		0.352941		0.214286	0.782693
		0.5		0.47619		0.3125		0.0833333		0.388889		0.5		0.214286		0.352941		0.214286	0.782693
		0.5		0.47619		0.3125		0.0833333		0.388889		0.5		0.214286		0.352941		0.214286	0.782693
		0.5		0.47619		0.3125		0.0833333		0.388889		0.5		0.214286		0.352941		0.214286	0.782693
		0.5		0.47619		0.3125		0.0833333		0.388889		0.5		0.214286		0.352941		0.214286	0.782693
		0.5		0.47619		0.3125		0.0833333		0.388889		0.5		0.214286		0.352941		0.214286	0.782693
		0.5		0.47619		0.3125		0.0833333		0.388889		0.5		0.214286		0.352941		0.214286	0.782693
		0.5		0.47619		0.3125		0.0833333		0.388889		0.5		0.214286		0.352941		0.214286	0.782693
		0.5		0.47619		0.3125		0.0833333		0.388889		0.5		0.214286		0.352941		0.214286	0.782693
		0.5		0.47619		0.3125		0.0833333		0.388889		0.5		0.214286		0.352941		0.214286	0.782693
		0.5		0.47619		0.3125		0.0833333		0.388889		0.5		0.214286		0.352941		0.214286	0.782693
		0.5		0.47619		0.3125		0.0833333		0.388889		0.5		0.214286		0.352941		0.214286	0.782693
		0.5		0.47619		0.3125		0.0833333		0.388889		0.5		0.214286		0.352941		0.214286	0.782693
		0.5		0.47619		0.3125		0.0833333		0.388889		0.5		0.214286		0.352941		0.214286	0.782693
		0.5		0.47619		0.3125		0.0833333		0.388889		0.5		0.214286		0.352941		0.214286	0.782693
		0.5		0.47619		0.3125		0.0833333		0.388889		0.5		0.214286		0.352941		0.214286	0.782693
		0.5		0.47619		0.3125		0.0833333		0.388889		0.5		0.214286		0.352941		0.214286	0.782693
		0.5		0.47619		0.3125		0.0833333		0.388889		0.5		0.214286		0.352941		0.214286	0.782693
		0.5		0.47619		0.3125		0.0833333		0.388889		0.5		0.214286		0.352941		0.214286	0.782693
		0.5		0.47619		0.3125		0.0833333		0.388889		0.5		0.214286		0.352941		0.214286	0.782693
		0.5		0.47619		0.3125		0.0833333		0.388889		0.5		0.214286		0.352941		0.214286	0.782693
		0.5		0.47619		0.3125		0.0833333		0.388889		0.5		0.214286		0.352941		0.214286	0.782693
		0.5		0.47619		0.3125		0.0833333		0.388889		0.5		0.214286		0.352941		0.214286	0.782693
		0.5		0.47619		0.3125		0.0833333		0.388889		0.5		0.214286		0.352941		0.214286	0.782693
		0.5		0.47619		0.3125		0.0833333		0.388889		0.5		0.214286		0.352941		0.214286	0.782693
		0.5		0.47619		0.3125		0.0833333		0.388889		0.5		0.214286		0.352941		0.214286	0.782693
		0.5		0.47619		0.3125		0.0833333		0.388889		0.5		0.214286		0.352941		0.214286	0.782693
		0.5		0.47619		0.3125		0.0833333		0.388889		0.5		0.214286		0.352941		0.214286	0.782693
		0.5		0.47619		0.3125		0.0833333		0.388889		0.5		0.214286		0.352941		0.214286	0.782693
		0.5		0.47619		0.3125		0.0833333		0.388889		0.5		0.214286		0.352941		0.214286	0.782693
		0.5		0.47619		0.3125		0.0833333		0.388889		0.5		0.214286		0.352941		0.214286	0.782693
		0.5		0.47619		0.3125		0.0833333		0.388889		0.5		0.214286		0.352941		0.214286	0.782693
		0.5		0.47619		0.3125		0.0833333		0.388889		0.5		0.214286		0.352941		0.214286	0.782693
		0.5		0.47619		0.3125		0.0833333		0.388889		0.5		0.214286		0.352941		0.214286	0.782693
		0.5		0.47619		0.3125		0.0833333		0.388889		0.5		0.214286		0.352941		0.214286	0.782693
		0.5		0.47619		0.3125		0.0833333		0.388889		0.5		0.214286		0.352941		0.214286	0.782693
		0.5		0.47619		0.3125		0.0833333		0.388889		0.5		0.214286		0.352941		0.214286	0.782693
		0.5		0.47619		0.3125		0.0833333		0.388889		0.5		0.214286		0.352941		0.214286	0.782693
		0.5		0.47619		0.3125		0.0833333		0.388889		0.5		0.214286		0.352941		0.214286	0.782693
		0.5		0.47619		0.3125		0.0833333		0.388889		0.5		0.214286		0.352941		0.214286	0.782693
		0.5		0.47619		0.3125		0.0833333		0.388889		0.5		0.214286		0.352941		0.214286	0.782693
		0.5		0.47619		0.3125		0.0833333		0.388889		0.5		0.214286		0.352941		0.214286	0.782693
		0.5		0.47619		0.3125		0.0833333		0.388889		0.5		0.214286		0.352941		0.214286	0.782693
		0.5		0.47619		0.3125		0.0833333		0.388889		0.5		0.214286		0.352941		0.214286	0.782693
		0.5		0.47619		0.3125		0.0833333		0.388889		0.5		0.214286		0.352941		0.214286	0.782693
		0.5		0.47619		0.3125		0.0833333		0.388889		0.5		0.214286		0.352941		0.214286	0.782693
		0.5		0.47619		0.3125		0.0833333		0.388889		0.5		0.214286		0.352941		0.214286	0.782693
		0.5		0.47619		0.3125		0.0833333		0.388889		0.5		0.214286		0.352941		0.214286	0.782693
		0.5		0.47619		0.3125		0.0833333		0.388889		0.5		0.214286		0.352941		0.214286	0.782693
		0.5		0.47619		0.3125		0.0833333		0.388889		0.5		0.214286		0.352941		0.214286	0.782693
		0.5		0.47619		0.3125		0.0833333		0.388889		0.5		0.214286		0.352941		0.214286	0.782693
		0.5		0.47619		0.3125		0.0833333		0.388889		0.5		0.214286		0.352941		0.214286	0.782693
		0.5		0.47619		0.3125		0.0833333		0.388889		0.5		0.214286		0.352941		0.214286	0.782693
Abs Dist	Q1a	Q1b	Q1c	Q2a	Q2b	Q2c	Q3a	Q3b	Q3c										Abs Dist
-1	0	1	0.375	0.833333	1	1	0.571429	1	1									AVG	0.782693
0	0.5	0.47619	0.3125	0.0833333	0.388889	0.5	0.214286	0.352941	0.214286									STDEVP	1.11022e-16
1	1	0.047619	1	1	0.222222	0	1	0.294118	0.571429									VARP	1.2326e-32
Avg	-1	0.909091	-0.454545	-0.0909091	0.636364	1	-0.272727	0.545455	0.272727	7.61164								MEDIAN	0.782693
																		Q1	0.782693
																		Q3	0.782693
																		IQR	0

## Sheet: Fever w o Source
Student Name	Q 1A	Score 1A	Q 1B	Score 1B	Q1C	Score 1C	Q 2A	Score 2A	Q 2B	Score 2B	Q 2C	Score 2C	Q 3A	Score 3A	Q 3B	Score 3B	Q 3C	Score 3C	% Score
		0.375		0.411765		1		0.166667		0.411765		0.333333		0.5		0.5		0.285714	0.658984
		0.375		0.411765		1		0.166667		0.411765		0.333333		0.5		0.5		0.285714	0.658984
		0.375		0.411765		1		0.166667		0.411765		0.333333		0.5		0.5		0.285714	0.658984
		0.375		0.411765		1		0.166667		0.411765		0.333333		0.5		0.5		0.285714	0.658984
		0.375		0.411765		1		0.166667		0.411765		0.333333		0.5		0.5		0.285714	0.658984
		0.375		0.411765		1		0.166667		0.411765		0.333333		0.5		0.5		0.285714	0.658984
		0.375		0.411765		1		0.166667		0.411765		0.333333		0.5		0.5		0.285714	0.658984
		0.375		0.411765		1		0.166667		0.411765		0.333333		0.5		0.5		0.285714	0.658984
		0.375		0.411765		1		0.166667		0.411765		0.333333		0.5		0.5		0.285714	0.658984
		0.375		0.411765		1		0.166667		0.411765		0.333333		0.5		0.5		0.285714	0.658984
		0.375		0.411765		1		0.166667		0.411765		0.333333		0.5		0.5		0.285714	0.658984
		0.375		0.411765		1		0.166667		0.411765		0.333333		0.5		0.5		0.285714	0.658984
		0.375		0.411765		1		0.166667		0.411765		0.333333		0.5		0.5		0.285714	0.658984
		0.375		0.411765		1		0.166667		0.411765		0.333333		0.5		0.5		0.285714	0.658984
		0.375		0.411765		1		0.166667		0.411765		0.333333		0.5		0.5		0.285714	0.658984
		0.375		0.411765		1		0.166667		0.411765		0.333333		0.5		0.5		0.285714	0.658984
		0.375		0.411765		1		0.166667		0.411765		0.333333		0.5		0.5		0.285714	0.658984
		0.375		0.411765		1		0.166667		0.411765		0.333333		0.5		0.5		0.285714	0.658984
		0.375		0.411765		1		0.166667		0.411765		0.333333		0.5		0.5		0.285714	0.658984
		0.375		0.411765		1		0.166667		0.411765		0.333333		0.5		0.5		0.285714	0.658984
		0.375		0.411765		1		0.166667		0.411765		0.333333		0.5		0.5		0.285714	0.658984
		0.375		0.411765		1		0.166667		0.411765		0.333333		0.5		0.5		0.285714	0.658984
		0.375		0.411765		1		0.166667		0.411765		0.333333		0.5		0.5		0.285714	0.658984
		0.375		0.411765		1		0.166667		0.411765		0.333333		0.5		0.5		0.285714	0.658984
		0.375		0.411765		1		0.166667		0.411765		0.333333		0.5		0.5		0.285714	0.658984
		0.375		0.411765		1		0.166667		0.411765		0.333333		0.5		0.5		0.285714	0.658984
		0.375		0.411765		1		0.166667		0.411765		0.333333		0.5		0.5		0.285714	0.658984
		0.375		0.411765		1		0.166667		0.411765		0.333333		0.5		0.5		0.285714	0.658984
		0.375		0.411765		1		0.166667		0.411765		0.333333		0.5		0.5		0.285714	0.658984
		0.375		0.411765		1		0.166667		0.411765		0.333333		0.5		0.5		0.285714	0.658984
		0.375		0.411765		1		0.166667		0.411765		0.333333		0.5		0.5		0.285714	0.658984
		0.375		0.411765		1		0.166667		0.411765		0.333333		0.5		0.5		0.285714	0.658984
		0.375		0.411765		1		0.166667		0.411765		0.333333		0.5		0.5		0.285714	0.658984
		0.375		0.411765		1		0.166667		0.411765		0.333333		0.5		0.5		0.285714	0.658984
		0.375		0.411765		1		0.166667		0.411765		0.333333		0.5		0.5		0.285714	0.658984
		0.375		0.411765		1		0.166667		0.411765		0.333333		0.5		0.5		0.285714	0.658984
		0.375		0.411765		1		0.166667		0.411765		0.333333		0.5		0.5		0.285714	0.658984
		0.375		0.411765		1		0.166667		0.411765		0.333333		0.5		0.5		0.285714	0.658984
		0.375		0.411765		1		0.166667		0.411765		0.333333		0.5		0.5		0.285714	0.658984
		0.375		0.411765		1		0.166667		0.411765		0.333333		0.5		0.5		0.285714	0.658984
		0.375		0.411765		1		0.166667		0.411765		0.333333		0.5		0.5		0.285714	0.658984
		0.375		0.411765		1		0.166667		0.411765		0.333333		0.5		0.5		0.285714	0.658984
		0.375		0.411765		1		0.166667		0.411765		0.333333		0.5		0.5		0.285714	0.658984
		0.375		0.411765		1		0.166667		0.411765		0.333333		0.5		0.5		0.285714	0.658984
		0.375		0.411765		1		0.166667		0.411765		0.333333		0.5		0.5		0.285714	0.658984
		0.375		0.411765		1		0.166667		0.411765		0.333333		0.5		0.5		0.285714	0.658984
		0.375		0.411765		1		0.166667		0.411765		0.333333		0.5		0.5		0.285714	0.658984
		0.375		0.411765		1		0.166667		0.411765		0.333333		0.5		0.5		0.285714	0.658984
		0.375		0.411765		1		0.166667		0.411765		0.333333		0.5		0.5		0.285714	0.658984
		0.375		0.411765		1		0.166667		0.411765		0.333333		0.5		0.5		0.285714	0.658984
		0.375		0.411765		1		0.166667		0.411765		0.333333		0.5		0.5		0.285714	0.658984
		0.375		0.411765		1		0.166667		0.411765		0.333333		0.5		0.5		0.285714	0.658984
Abs Dist	Q1a	Q1b	Q1c	Q2a	Q2b	Q2c	Q3a	Q3b	Q3c										Abs Dist
-1	0.25	0.176471	2	0.666667	1	0.333333	0	1	0.428571									AVG	0.658984
0	0.375	0.411765	1	0.166667	0.411765	0.333333	0.5	0.5	0.285714									STDEVP	4.44089e-16
1	1	1	0	1	0.176471	1	1	0	1									VARP	1.97215e-31
Avg	-0.6	-0.7	1	-0.2	0.7	-0.5	-1	1	-0.4	7.61134								MEDIAN	0.658984
																		Q1	0.658984
																		Q3	0.658984
																		IQR	0
